# Supplementary material for: Evaluating the effect of R-Baclofen and LP-211 on autistic behavior of the BTBR and Fmr1-KO mouse models
Source: Front Neurosci. 2023 Mar 30;17:1087788. doi: 10.3389/fnins.2023.1087788 (PMC10097904; doi:10.3389/fnins.2023.1087788)
Supplement: Supplementary file 1 [file Table_1.XLSX]

## Sheet: Figure 2
Wire suspension test		Body weight		Wire suspension test		Body weight
Figure 2 A		Figure 2 B		Figure 2 F		Figure 2 E
B6	BTBR	B6	BTBR	B6	Fmr1-KO	B6	Fmr1-KO
226	10	14.5	18.5	300	56	11.8	9.1
66	13	15	16.3	175	276	11.8	15.8
100	300	13.6	9.9	300	174	11.9	11.9
32	245	14.3	11.5	300	300	12.3	8.3
192	5	13.4	14.2	138	300	16.8	8.6
61	21	12.7	13.7	149	50	18.2	9.7
69	164	11.7	14	300	98	16.2	12.8
38	15	10.7	14.5	164	300	9.9	12.8
229	17	11.6	14.4	256	260	13.1	14.2
52	9	10.1	12.6	80	300	11.8	15.3
186	36	10.2	17.9	300	120	16.5	17.2
300	24	13.3	15.9	300	131	15.1	18.2
300	72	13.4	16.1	300	300	13.6	17.5
300	40	17.2	16.2	300	162	11.2	16.7
19*	27	16.2*	17	300	215	12.2	17
	211		11.5		300		12.6
	91		13.4		286		13.5
	8		13.3		126		8.2
	3		20.3		50		9.3
	17		19.8		83		8.7
	14		14.5		300		10.4
	30		16		112		12.7
	132		14.5		300		16
	10		16		83		17
	22		16.7		82		15.4
	9		16.6		288		15.9
	94		18		300		11.8
	40		18.1		300		14.7
	6		17.8		300		14.5
	6		18.4		300		13.9
	46		9		204		11.5
	256		9.8		131		7.5
	91		17.7		241		15.1
	43		15.5		300		13.3
	14		20		300		9.1
	87		11.5		300		9.6
	0*		12.4*		171		14
	18		16.3		300		12.6
	9		16.2		300		15.8
	20		18.6		300		17.1
	74		18.5		50		14
	11		17.1		279		16.2
	4		18.9		300		15.2
	9		17.2		163		18.8
	56		15.5		51		16.3
*Animal failed the test more than 2 times

## Sheet: Figure 3
Weekly body weight
Figure 3 A
Week	B6-VH															BTBR-VH															BTBR-LP															BTBR-Bf
4	14.5	15	13.6	14.3	13.4	12.7	11.7	10.7	11.6	10.1	10.2	13.3	13.4	17.2	16.2	18.5	16.3	9.9	11.5	14.2	13.7	14	14.5	14.4	12.6	17.9	15.9	16.1	16.2	17	11.5	13.4	13.3	20.3	19.8	14.5	16	14.5	16	16.7	16.6	18	18.1	17.8	18.4	9	9.8	17.7	15.5
5	19.5	18	17.4	18.8	19.4	17	17.4	16.1	17.6	15.6	15.2	18.4	18.6	20.1	20.1	25	19.7	18.1	20.3	21.7	21.8	12.1	12.9	10.5	18.7	24.5	21.5	21.8	25.5	25.7	14.2	15.1	14.7	21.1	23.7	24.3	25.7	20.7	23.1	21.8	23.2	24.5	23.3	26.3	26.7	15.7	18.1	24.2	22.1
6	20.5	19.2	18.6	20.6	21.3	18.8	19.9	19.7	21	18.3	18.2	20.7	20.3	21.5	21.7	29.2	26.1	25	26.1	24	23.7	19.4	18.5	20.2	20	28.5	24.9	26.6	25.2	27.5	21.5	21.9	22.1	25	26.9	24.4	25.1	25.8	27.1	26.4	25.1	28.6	24.8	28.2	29.1	22.6	25.5	24.5	23.4
7	20.8	20.2	19.3	21.3	22.5	21.2	19.7	19.1	20.9	17.7	18.8	22.9	22.5	21.4	22.2	31.2	27.9	26.9	27.8	25.7	25.3	26.2	24.8	29	20.7	29.7	27.2	29.3	26.9	30.2	25.6	24.6	26.4	26.7	28.1	28.6	28.4	27.8	28.3	27.1	26.9	31	26.9	30	29.2	23.9	26.9	26.2	25.9
8	22.3	21.7	20.8	22.6	23.7	23	21.2	20.9	22.8	19.6	20.8	24.7	24.3	24.2	23.2	33.5	29.4	29	29.5	21.2	21.7	28.7	29.7	33	22.2	30.8	29.7	31.7	28.4	33.5	28.1	27.1	29.3	27.4	29.4	32.3	30.9	29.5	30.2	29.9	29	33.9	29.2	32	30.7	26.2	30	30.1	28
9	22.9	22.1	20.6	22.6	22.1	21.9	21.7	19.8	21.7	21	22.2	25.5	24.8	23.5	24.4	34.9	31.8	30.7	30.5	26.9	27.2	33	32.5	35.9	23.4	32.3	30.5	31.7	30.9	35.2	28.7	31	25.7	26.4	29.5	32.4	31	30.9	31	29.8	30	34.1	28.8	31.7	28.7	28.3	31.9	26	25.7
10	23.5	23.6	21.9	23.3	25.5	24.4	23.3	21.8	24.4	22.1	23.7	26.7	26.5	24.4	25	35	32.3	31.4	30.7	27.3	27.7	35	35.5	38.5	23.7	33.9	31.8	33.2	31.7	36	30.9	29.3	32.5	30.9	31	31.8	31.2	31.5	32.9	32.4	30.7	35.4	29.8	33.7	31.5	28.6	32.4	30.6	30.7
11	24.1	23.8	23	24.5	26.1	27.1	24.2	21.6	24.1	22.7	24.5	26.8	25.9	25	24.9	37.6	34	33.2	31.8	29.8	27.8	35.7	36.1	39.5	25	34.5	31.6	33.9	32.2	37.3	32.5	30.4	34.1	32.8	32.8	37.1	34.1	32.9	34.5	33.4	31.9	37.4	31.4	34.6	33.4	29.9	34.3	33.9	32.4
Figure 3 B
Week	B6-VH															Fmr1-KO-VH															Fmr1-KO-LP															Fmr1-KO-Bf
4	11.8	11.8	11.9	12.3	16.8	18.2	16.2	9.9	13.1	11.8	16.5	15.1	13.6	11.2	12.2	9.1	15.8	11.9	8.3	8.6	9.7	12.8	12.8	14.2	15.3	17.2	18.2	17.5	16.7	17	12.6	13.5	8.2	9.3	8.7	10.4	12.7	16	17	15.4	15.9	11.8	14.7	14.5	13.9	11.5	7.5	15.1	13.3
5	10.5	14.4	16.3	11.4	18.1	19	18.3	17.2	18.5	17.9	21.4	19.2	18.7	18	18.7	15.1	21.9	17.3	15.9	16	15.2	19.6	19.5	20.1	20.9	21.8	22.2	21.5	22.3	21.4	18.9	20.6	14.3	15.5	16.7	18.1	18.1	21.7	22.1	21.4	19.1	18	20.5	20.1	20.3	16.6	12.6	20	16.6
6	12.2	18.6	19.6	12.9	18.7	20.3	20.1	20.2	20.6	21.2	21.6	20.9	17.7	19.9	20.4	16.9	22	19	18.8	18.9	18.8	21	21.9	20.9	21.7	23.6	24.2	23.6	21.7	21.6	15.4	15.7	10.2	11.8	19.2	19.9	21.6	23.4	23.2	23.6	18.7	19.9	21.5	21.6	21.7	16.9	18.2	21.2	19.8
7	18.3	21.2	21.3	18.1	18.6	20.9	21.1	22.5	22.1	22.6	24.9	23.2	21.6	22.5	23.1	14.4	18.7	15.3	21.5	21	20.3	22.6	22.8	23.6	24.4	25.7	25.7	25.8	23.7	24.1	22.3	23.1	17.6	17.8	21.4	21.7	22.6	25.9	24.5	26.2	19.9	21.4	23.8	23	23.2	19.8	18	22.2	20.1
8	20.6	22.1	22.5	20	20.6	22	21.9	22.9	20.4	23.2	24.7	23.5	20.9	21.1	23.3	17.4	20.8	18.4	21.2	21.5	20.3	21.6	22.6	23.8	23.4	25.2	25.8	24.6	25.5	24.5	23.5	23.6	18.4	19	20.4	21.1	22.5	25.3	24.2	26.7	20.9	21.3	24.2	23.1	23.2	20.4	18.5	22.8	20.8
9	17.6	24.3	24.6	17.1	19.5	20.9	22.4	24.4	22.7	23.7	26.1	24.7	24	24.4	25	19.2	24.8	21.4	22.5	22.3	21.5	23.5	23.8	26.4	25.1	26.8	26.2	26.1	28.6	26.3	21.7	20.1	16.4	19	22.2	22.5	23.9	23.9	23.5	24.3	22	22.1	25.4	23.6	25.1	21.9	20.1	24	22.6
10	18.4	25.4	25.8	17.2	19.9	21.4	21.9	25.8	23.4	24.2	25.6	24.8	24.2	24.5	24.8	20.3	25.3	22.9	22.8	22.9	21.8	23.8	25	27.5	26.1	27.1	28.1	26.8	29.7	26.7	25.8	25.3	19.4	20.7	21.9	21.5	23.7	23.2	22.6	23.5	22.9	23.5	25.9	24.4	25.3	23.3	21.8	25.4	21.9
[truncated: 11 more columns]

## Sheet: Figure 4
Activity				Hyperactivity				Moved distance
Figure 4 A				Figure 4 B				Figure 4 C
B6-VH	BTBR-VH	BTBR-LP	BTBR-Bf	B6-VH	BTBR-VH	BTBR-LP	BTBR-Bf	B6-VH	BTBR-VH	BTBR-LP	BTBR-Bf
883.3	543.6	393	716.6	299.6	171.9	114.6	229.5	341	127.5	95.4	169.4
610.1	566.6	666.6	946.8	155.2	181.9	222.7	334	134.6	139	170.1	389.9
884.7	630.6	878.9	357.4	290.4	196.9	257.8	94.7	352.7	154	348.8	78
613.4	504.3	607.8	869.4	169.1	125.8	181.3	274.6	144.5	103.8	138.7	327.3
740.1	854.4	284.8	996.4	236	272.4	68.8	289.1	182.4	319.6	61.7	444.9
658.6	593.2	941.7	495.1	168.1	169.4	279.5	167.6	142.7	132.9	410.5	128.3
660	836.4	403.6	726.3	204.2	261.8	92	250.4	163.9	269.7	84.7	178.6
540.4	642.6	362.9	448.2	129.1	171	94.4	127.8	114.3	137.6	77.9	102.7
648	486.3	639.8	458	199	107.7	182	117.6	219.3	95.2	208.8	94.5
848	907.6	570.3	867.5	272.2	355.4	162.6	282.6	215.7	300.3	125.7	369.3
502.1	622.4	876.4	507.6	128.9	212.3	261.8	162.2	112.2	170.5	356.1	141.2
761	947.7	516.1	552.1	249.8	277.9	158.1	183.9	192.6	353.1	139.1	140.6
765.6	324.5	639.9	348.3	226.8	81.4	179.5	83.5	179.9	72.6	137.7	71.3
846.2	766.7	575.2	626.5	283.9	203	156.6	203.3	216.3	314.1	123.7	205.3
879.8	802.9	922.2	475.2	299.8	279.9	304.6	150	228.4	224.8	358	121.7
Figure 4 D				Figure 4 E				Figure 4 F
B6-VH	Fmr1-KO-VH	Fmr1-KO-LP	Fmr1-KO-Bf	B6-VH	Fmr1-KO-VH	Fmr1-KO-LP	Fmr1-KO-Bf	B6-VH	Fmr1-KO-VH	Fmr1-KO-LP	Fmr1-KO-Bf
681.3	894.2	727.1	951.5	196	315.7	195.1	317.5	205.5	236.3	159.9	288
714.3	997.8	893.5	243.9	203.4	416	307.8	37.9	164.1	344.8	227.7	46.7
585.1	912.4	775.2	815.1	153	318.9	232.5	243.2	131.5	239.9	229.8	198.6
697.4	750.7	691.3	840	172.2	240.8	191.8	262.3	185.4	229.7	157.9	244.6
654.9	815.8	914.3	917.8	205.8	251.2	351.4	325.7	208	198.9	312.4	240.1
740	975.3	702.2	938.9	243.9	384.2	218.9	358.4	188.6	281.3	173.7	267.2
662.3	759	933.6	932.6	200.5	277.5	314.6	351.9	164.2	205.8	242.2	265.9
756.2	926	878.6	957.1	257.2	367.1	321.4	423.6	195.9	279.3	250.4	282.8
878.4	889.4	953.8	291.4	310.8	372.4	370.8	112	231.7	277.2	271.3	85.3
942.7	964.2	845.5	870.9	348	375.7	303.2	318.3	255	276.2	224.5	244.8
1003.8	839.1	924.8	951.3	390.7	290.3	353.5	395.2	279.7	233.4	258.7	290.5
835.7	670.1	714.5	900.3	271.4	206.2	241.2	354.2	205.5	166.8	188.6	286.5
849.9	938.6	914.3	831.3	297.7	354.4	349.9	293.6	228.5	270.5	257.2	217.3
634.4	1018.8	848.9	955.5	182.3	389.6	298.6	394.5	146.4	318.8	242.5	302.6
789.1	950.1	809.9	874.5	225.7	370.3	249.2	310.8	180.1	264.4	192.1	279.1

## Sheet: Figure 5
Thigmotaxis				Time spent in the center				Rearing number				Rearing duration
Figure 5 A				Figure 5 B				Figure 5 C				Figure 5 D
B6-VH	BTBR-VH	BTBR-LP	BTBR-Bf	B6-VH	BTBR-VH	BTBR-LP	BTBR-Bf	B6-VH	BTBR-VH	BTBR-LP	BTBR-Bf	B6-VH	BTBR-VH	BTBR-LP	BTBR-Bf
1451.3	1787.4	1775.3	1649.1	348.8	12.6	24.7	150.9	57	5	13	37	96.5	5.5	14.1	37.5
1725.4	1729	1782	1772.6	74.6	71	18	27.4	1	16	8	0	1800	18.2	7.5	0
1746.9	1768.9	1788.6	1796.8	53.1	31.1	11.4	3.2	51	13	5	0	67.1	13.8	4.8	0
1678.3	1712.8	1772.1	1779.9	121.7	87.2	27.9	20.1	71	4	32	26	101.7	4.3	35.1	28.8
1428.5	1775.9	1791.7	1782.3	371.5	24.1	8.3	17.7	121	16	5	0	161	20.1	6	0
1642.5	1762.7	1783.6	1790.4	157.5	37.3	16.4	9.6	122	44	7	6	152.8	55.9	6.7	6.9
1682.5	1721.7	1781.3	1566	117.5	78.3	18.7	234	111	46	4	82	149.2	71.8	3.8	92.6
1649.5	1775.3	1800	1798.9	150.5	24.6	0	1.1	61	15	5	12	94.4	17.4	3.7	12.7
1690.9	1728	1765.7	1792.1	109.1	72	34.3	7.9	68	17	27	3	104.6	33.1	30.7	3.3
1713.3	1747	1776.2	1787.7	86.7	53	23.8	12.3	203	31	25	1	259.7	36.1	30.1	0.6
1263.3	1764.3	1778.4	1785.2	536.8	35.7	21.6	14.8	29	64	18	21	43.9	80.2	20.1	25.4
1380.4	1768.5	1774.3	1788.9	419.6	31.5	25.7	11.1	86	6	41	5	116.3	6.2	61.1	7.6
1700	1799.9	1749.3	1790.1	100	0.1	50.7	9.9	127	9	123	1	156.3	8.6	145.7	1.6
1455.1	1771.8	1756.4	1769.9	344.9	28.2	43.6	30.1	105	1	39	46	149	1.4	60.3	75.1
1539.7	1750.5	1679.9	1777	260.4	49.5	120.1	23	132	23	41	1	172.2	31.8	63.6	1.2
Figure 5 E				Figure 5 F				Figure 5 G				Figure 5 H
B6-VH	Fmr1-KO-VH	Fmr1-KO-LP	Fmr1-KO-Bf	B6-VH	Fmr1-KO-VH	Fmr1-KO-LP	Fmr1-KO-Bf	B6-VH	Fmr1-KO-VH	Fmr1-KO-LP	Fmr1-KO-Bf	B6-VH	Fmr1-KO-VH	Fmr1-KO-LP	Fmr1-KO-Bf
1693.5	1595.6	1617.5	1494	106.5	204.4	182.5	306	74	116	168	154	86.4	108.3	219.7	201.3
1658.2	1540.1	1645	1794.7	141.8	259.9	155	5.3	107	191	218	0	138.6	222.9	293.6	0
1566.3	1664.6	1635	1666.8	233.7	135.4	165	133.2	85	105	176	105	119.8	113	229.4	188.9
1688.2	1663.6	1653.4	1598.9	111.8	136.4	146.6	201.1	61	94	101	79	81.5	112	133.8	89.8
1665.2	1605.4	1614.5	1646.5	134.8	194.6	185.5	153.5	102	120	227	140	151.6	159.2	251.8	167
1683.7	1664.4	1624.2	1635.9	116.3	135.6	175.8	164.1	116	209	119	162	135.2	207.4	148.1	190.4
1711.7	1670.8	1629.4	1595.6	88.3	129.2	170.6	204.4	111	160	180	241	143.2	226.9	209.4	278.6
1634.3	1527.3	1653.5	1641.9	165.7	272.7	146.5	114.1	158	197	146	224	202.7	260	215.4	243.6
1642.8	1616.3	1557.8	1770	157.2	183.7	242.2	29.9	208	220	173	18	304.1	265.4	220.9	27.6
1543.9	1569.1	1675	1465.8	256.1	230.9	125	334.2	160	204	187	157	216.6	256.5	237.4	191.2
1543.9	1568.3	1607.9	1619.8	256.1	231.7	192.1	180.2	242	141	259	228	270.1	196	324.6	309.5
1671.1	1572.8	1592	1581.7	128.9	227.2	208	218.3	158	130	140	108	195.5	164.9	204	110
1624.5	1570.9	1660.5	1722.7	175.4	229.1	139.5	77.3	154	106	163	161	189.7	132.9	214.9	230.8
1724.3	1463.9	1661.3	1568	75.7	336.1	138.7	232	80	204	164	209	114.6	241.8	200.7	285
1676.5	1618.3	1725.7	1516.8	123.5	181.7	74.3	283.2	74	185	137	154	97.9	225.7	202.2	189.1

## Sheet: Figure 6
Cumulative duration in open arms				Cumulative duration in closed arms				Cumulative duration in center
Figure 6 A				Figure 6 B				Figure 6 C
B6-VH	BTBR-VH	BTBR-LP	BTBR-Bf	B6-VH	BTBR-VH	BTBR-LP	BTBR-Bf	B6-VH	BTBR-VH	BTBR-LP	BTBR-Bf
7.92	31.76	71.52	58.4	267.76	186.56	166.56	107.12	22.08	81.68	61.52	134.16
48.4	12.96	5.76	7.2	145.52	243.84	281.52	219.92	103.52	43.12	12.8	72.88
12.64	26	65.52	70.96	277.76	223.44	140.96	121.76	6.24	50.64	87.68	105.68
46.64	96.96	0.24	36.48	166.48	139.52	291.84	187.28	83.68	55.04	8	74.8
38.08	113.52	43.2	26.8*	191.92	85.2	176.16	40,8*	67.6	100.48	80.72	23,36*
7.04	54.08	100.24	6.56	232.8	138.64	144.96	242.72	60.24	105.2	44.4	50.72
18.4	31.12	52.48	49.52	158.96	209.2	165.84	183.12	122.72	59.76	81.52	67.44
26.4	7.92	6.88	0.32	145.68	204.64	242.96	277.04	128	87.52	50.24	22.72
18.64	14.64	2.56	2.48	164.48	230.4	240	223.04	116.96	55.04	57.52	74.56
37.76	19.28	47.44	69.6	173.44	183.12	185.04	162.8	88.88	97.68	67.6	67.68
16.88	9.44	8.72	9.36	174.08	222.56	243.44	218.24	109.12	68.08	47.92	72.48
10.4	11.12	10.24	1.84	161.52	207.68	217.12	265.2	128.16	81.28	72.72	33.04
32.8	3.44	52.56	0.88	232.56	271.28	187.84	248.64	31.52	25.36	59.68	50.56
36.16	2.64	47.52	80.4	195.44	202.32	156.88	139.28	68.48	95.12	95.68	80.4
22.32	44.56	58	52.48	155.84	158.88	146.56	176.24	121.92	94.16	95.52	71.36
Figure 6 D				Figure 6 E				Figure 6 F
B6-VH	Fmr1-KO-VH	Fmr1-KO-LP	Fmr1-KO-Bf	B6-VH	Fmr1-KO-VH	Fmr1-KO-LP	Fmr1-KO-Bf	B6-VH	Fmr1-KO-VH	Fmr1-KO-LP	Fmr1-KO-Bf
43.52	65.28	51.92	76.56	156.72	181.2	174.64	157.52	58.64	52.8	70.56	65.68
83.04	83.6	19.6	39.36	148.24	143.04	180.24	176.48	64.08	73.44	99.68	52.88
19.44	101.2	117.2	36.88	161.04	136.64	110.4	169.84	119.04	61.44	72.48	59.12
58	7.36	51.2	93.2	124.8	213.28	142.16	128.08	116.32	78.88	106.64	78.64
49.36	68.08	19.76	62.64	154.4	156.16	189.36	130.88	95.04	75.84	90.88	106.4
17.2	64.32	47.2	92.24	193.52	136.64	196	114.8	89.2	99.12	56.88	92.32
0	96.88	59.84	95.92	288	127.68	156.16	109.76	11.44	75.52	83.76	94.4
16.4	67.36	67.2	101.52	184.88	150.4	136.88	111.84	98.8	82.32	95.92	86.72
71.12	14.56	49.28	134.64	119.92	181.6	168.88	104.4	109.04	103.92	81.92	61.04
45.6	86.32	40.48	32.8	160.08	133.2	188.64	192.4	94.4	80.56	70.88	74.88
11.04	82.72	12.56	55.44	216.56	101.28	205.52	160.48	72.48	116.08	82	84.16
45.04	78.32	49.68	90.24	170.96	132.56	153.92	122.72	84.08	89.2	96.48	87.12
28.24	60.96	33.2	116.56	182.32	121.36	157.68	103.92	89.52	117.76	109.2	79.6
59.2	22.32	75.2	12.72	157.44	153.2	138.08	198.32	83.44	124.56	86.8	89.04
59.76	48.88	49.28	49.44	149.44	160.16	190.48	162	90.88	91.04	60.32	88.64
*Animal jumped down the EPM platform during the test

## Sheet: Figure 7
Frequency of entery in open arms				Frequency of entery in closed arms				Frequency of entery in center
Figure 7 A				Figure 7 B				Figure 7 C
B6-VH	BTBR-VH	BTBR-LP	BTBR-Bf	B6-VH	BTBR-VH	BTBR-LP	BTBR-Bf	B6-VH	BTBR-VH	BTBR-LP	BTBR-Bf
4	16	20	26	6	23	18	25	8	37	36	49
18	9	1	7	20	15	6	25	35	24	7	31
2	10	17	22	1	22	18	23	2	31	32	45
14	30	1	15	18	32	6	41	29	52	5	54
13	31	18	12*	23	24	24	17*	34	51	42	25*
2	28	28	7	13	29	14	26	15	54	32	31
8	13	16	20	16	24	23	19	23	36	37	38
8	5	3	1	20	30	13	16	28	34	16	17
5	6	4	3	26	28	20	34	31	33	23	36
3	8	14	16	17	26	36	23	19	33	51	40
8	5	5	7	17	19	29	25	24	23	33	31
7	9	8	3	24	30	21	8	31	40	28	10
5	2	20	1	12	18	26	32	15	19	47	33
6	2	17	19	20	28	26	28	25	29	43	48
4	7	17	16	23	25	19	22	27	30	36	38
Figure 7 D				Figure 7 E				Figure 7 F
B6-VH	Fmr1-KO-VH	Fmr1-KO-LP	Fmr1-KO-Bf	B6-VH	Fmr1-KO-VH	Fmr1-KO-LP	Fmr1-KO-Bf	B6-VH	Fmr1-KO-VH	Fmr1-KO-LP	Fmr1-KO-Bf
6	15	13	12	35	21	19	24	25	33	27	34
8	19	7	8	16	23	21	25	20	42	29	23
5	16	17	5	16	21	12	19	21	36	29	16
9	4	12	17	23	18	17	10	28	20	29	26
8	11	7	11	20	18	18	17	26	28	25	27
7	17	9	23	18	25	11	20	23	41	19	45
0	11	12	12	4	19	19	11	1	30	31	22
6	9	9	13	29	22	20	17	34	30	28	29
12	9	8	13	23	24	23	21	34	33	30	34
13	11	4	9	22	14	17	19	35	26	20	28
5	15	8	11	14	16	17	23	19	30	25	33
7	14	9	15	20	17	17	23	27	30	27	39
7	15	5	19	24	15	23	17	30	31	29	36
11	7	9	9	23	19	20	21	35	26	29	30
11	10	5	13	19	23	18	20	30	33	23	32
*Animal jumped down the EPM platform during the test

## Sheet: Figure 8
Grooming duration				Grooming episodes
Figure 8 A				Figure 8 B
B6-VH	BTBR-VH	BTBR-LP	BTBR-Bf	B6-VH	BTBR-VH	BTBR-LP	BTBR-Bf
175.07	260.75	318.3	132.93	8	9	5	6
198.38	382.41	21.26	251.34	9	4	1	9
107.82	328.14	222.26	242.82	4	7	2	5
85.28	126.29	170.62	120.51	8	6	6	3
106.63	246.12	162.11	191.22	12	8	13	7
36.37	216.21	183	128.18	3	7	6	11
47.18	178.84	127.9	353.98	5	10	7	9
12.05	150.81	43.38	285.03	4	8	4	8
30.99	119.06	307.49	214.09	8	10	17	3
25.44	354.58	324.56	78.44	1	9	13	7
44.32	75.25	68.82	82.59	7	7	6	7
146.8	337.32	271.43	186.3	7	4	9	10
156.63	200.51	208.71	317.63	6	5	7	6
14.58	338.38	99.53	353.35	5	9	4	3
31.01	328.32	263.35	108.78	3	11	6	2
Figure 8 C				Figure 8 D
B6-VH	Fmr1-KO-VH	Fmr1-KO-LP	Fmr1-KO-Bf	B6-VH	Fmr1-KO-VH	Fmr1-KO-LP	Fmr1-KO-Bf
116.53	188.66	81.62	163.54	5	7	6	3
18.27	113.74	65.76	13.31	4	5	7	4
41.51	107.86	135.79	109.25	3	5	2	4
111.7	211.83	41.1	146.44	6	13	1	3
1.25	160.09	43.46	84.27	1	6	3	4
28.99	193.55	112.25	52.31	2	12	4	3
121.74	241.1	144.54	1.78	6	10	5	2
99.31	169.05	84.59	15.48	5	3	7	3
50.38	140.43	61.66	70.39	6	6	8	7
143.07	130.37	132.21	39.57	2	7	7	4
93.85	67.4	57.3	69.97	5	10	5	3
32.38	73.05	190.6	63.78	3	5	5	3
103.56	34.08	94.55	49.81	6	8	5	5
150.85	141.39	74.2	40.33	4	5	3	4
90.14	138.38	209.84	41.57	2	5	7	4

## Sheet: Figure 9
Number of calls				Latency to first call
Figure 9 A				Figure 9 B
B6-VH	Fmr1-KO-VH	Fmr1-KO-LP	Fmr1-KO-Bf	B6-VH	Fmr1-KO-VH	Fmr1-KO-LP	Fmr1-KO-Bf
70	84	53	67	8.9989	2.3183	23.6947	5.7011
625	175	76	136	1.9266	1.1079	5.3841	20.2219
311	61	62	235	4.8721	13.5767	5.3437	2.3546
644	116	172	36	2.4616	33.4908	1.8216	4.4257
142	32	24	278	2.3029	26.6767	15.0359	4.6735
230	34	36	46	13.248	8.6584	3.8502	3.5015
453	273	51	39	17.5154	10.6608	3.7939	24.7127
20	63	17	22	26.8999	1.5518	7.3666	13.6053
1426	227	370	15	0.0537	0.3568	4.7651	27.1287
302	15	28	13	2.988	12.5639	34.6347	3.8656
1581	45	738	29	0.2693	8.8796	1.7822	3.0008
409	28	296	41	2.4166	28.4363	6.1276	5.762
10	680	234	126	11.5169	2.9982	10.1877	11.1057
1159	41	64	188	6.2115	1.4494	26.0294	4.139
1340	216	58	41	13.8552	5.2899	2.2272	11.5297
